# Supplementary material for: Selective COVID-19 Coinfections in Diabetic Patients with Concomitant Cardiovascular Comorbidities Are Associated with Increased Mortality
Source: Pathogens. 2022 Apr 25;11(5):508. doi: 10.3390/pathogens11050508 (PMC9145452; doi:10.3390/pathogens11050508)
Supplement: Supplementary file 1 [file pathogens-11-00508-s001.zip]

Archive with 1 entries (1 files):
- pathogens-1662546-supplementary.pdf
